# Supplementary material for: Obesity in Caucasian Seniors on the Rise: Is It Truly Harmful? Results of the PolSenior2 Study
Source: Nutrients. 2022 Nov 2;14(21):4621. doi: 10.3390/nu14214621 (PMC9658066; doi:10.3390/nu14214621)
Supplement: Supplementary file 1 [file nutrients-14-04621-s001.zip]

Archive with 1 entries (1 files):
- nutrients-1970384-supplementary.pdf
